# Supplementary material for: Characterization of Ugandan Endemic Aspergillus Species and Identification of Non-Aflatoxigenic Isolates for Potential Biocontrol of Aflatoxins
Source: Toxins (Basel). 2022 Apr 26;14(5):304. doi: 10.3390/toxins14050304 (PMC9143334; doi:10.3390/toxins14050304)
Supplement: Supplementary file 1 [file toxins-14-00304-s001.zip]

Archive with 5 entries (5 files):
- Excel file S1.xlsx
- Excel file S2.xlsx
- Excel file S3.xlsx
- Excel file S4.csv
- Figures S1 and S2.pdf
