# Supplementary material for: Characterization of Ugandan Endemic Aspergillus Species and Identification of Non-Aflatoxigenic Isolates for Potential Biocontrol of Aflatoxins
Source: Toxins (Basel). 2022 Apr 26;14(5):304. doi: 10.3390/toxins14050304 (PMC9143334; doi:10.3390/toxins14050304)
Supplement: Supplementary file 1 [file toxins-14-00304-s001.zip › Excel file S1.xlsx]

## Sheet: Sheet2
Sample_ID	Sample_Replicate	Concentration of AFB1 (ng/µL)
A635	635R1	26.3144
A635	635R2	30.1125
A635	635R3	23.3499
A635	635R4	27.0362
A348	348R1	107.713
A348	348R2	98.3548
A348	348R3	76.1334
A348	348R4	92.6834
A584	584R1	14.7569
A584	584R2	11.9384
A584	584R3	12.6602
A584	584R4	11.8955
A490	490R1	5.72573
A490	490R2	6.53347
A490	490R3	5.45075
A490	490R4	6.26708
A655	655R1	9.2918
A655	655R2	18.8558
A655	655R3	15.4014
A655	655R4	17.3348
A558	558R1	11.3885
A558	558R2	2.74397
A558	558R3	13.5797
A558	558R4	10.0136
ASPUN1	ASPUN1R1	18.3917
ASPUN1	ASPUN1R2	19.3026
ASPUN1	ASPUN1R3	15.0663
ASPUN1	ASPUN1R4	22.0953
A508	508R1	2.81272
A508	508R2	1.84171
A508	508R3	1.498
A508	508R4	1.45503
A617	617R1	20.8235
A617	617R2	21.6313
A617	617R3	23.8053
A617	617R4	19.8869
A613	613R1	12.5829
A613	613R2	12.8665
A613	613R3	12.2306
A613	613R4	10.8987
ASPE1	ASPE1R1	9.72145
ASPE1	ASPE1R2	6.68814
ASPE1	ASPE1R3	9.3004
ASPE1	ASPE1R4	8.4411
A548	548R1	14.6108
A548	548R2	16.4927
A548	548R3	17.2661
A548	548R4	14.1124
A506	506R1	26.3832
A506	506R2	17.8676
A506	506R3	34.1426
A506	506R4	53.8978
A491	491R1	18.5894
A491	491R2	18.9417
A491	491R3	17.5324
A491	491R4	14.3015
A580	580R1	4.48834
A580	580R2	4.56568
A580	580R3	5.34764
A580	580R4	4.32508
A507	507R1	32.1576
A507	507R2	24.5701
A507	507R3	30.9718
A507	507R4	25.2747
A631	631R1	33.1201
A631	631R2	16.7419
A631	631R3	32.0889
A631	631R4	17.2918
A334	334R1	13.6055
A334	334R2	22.5335
A334	334R3	19.9127
A334	334R4	21.047
A633	633R1	68.7121
A633	633R2	55.2469
A633	633R3	51.6379
A633	633R4	42.7184
