# Supplementary material for: Characterization of Ugandan Endemic Aspergillus Species and Identification of Non-Aflatoxigenic Isolates for Potential Biocontrol of Aflatoxins
Source: Toxins (Basel). 2022 Apr 26;14(5):304. doi: 10.3390/toxins14050304 (PMC9143334; doi:10.3390/toxins14050304)
Supplement: Supplementary file 1 [file toxins-14-00304-s001.zip › Excel file S2.xlsx]

## Sheet: Sheet2
Sample	Sample	Concentration of AFB2 (ng/µL)
A635	635R1	1.61743
A635	635R2	1.76387
A635	635R3	1.52149
A635	635R4	1.66792
A348	348R1	5.10982
A348	348R2	4.88258
A348	348R3	4.09484
A348	348R4	4.94318
A584	584R1	0.679759
A584	584R2	0.663065
A584	584R3	0.642856
A584	584R4	0.721933
A490	490R1	0.312929
A490	490R2	0.397278
A490	490R3	0.224187
A490	490R4	0.360814
A655	655R1	0.69206
A655	655R2	1.48986
A655	655R3	1.24824
A655	655R4	1.21924
A558	558R1	0.905129
A558	558R2	0.202221
A558	558R3	1.06372
A558	558R4	0.826491
ASPUN1	ASPUN1R1	0.845381
ASPUN1	ASPUN1R2	0.631873
ASPUN1	ASPUN1R3	0.90425
ASPUN1	ASPUN1R4	0.936759
A617	617R1	1.07207
A617	617R2	1.12256
A617	617R3	1.19831
A617	617R4	1.04682
A613	613R1	0.610786
A613	613R2	0.605953
A613	613R3	0.504032
A613	613R4	0.384537
ASPE1	ASPE1R1	0.400792
ASPE1	ASPE1R2	0.238684
ASPE1	ASPE1R3	0.390249
ASPE1	ASPE1R4	0.363889
A548	548R1	0.65295
A548	548R2	0.703446
A548	548R3	0.900381
A548	548R4	0.758992
A506	506R1	1.40534
A506	506R2	1.06197
A506	506R3	1.67802
A506	506R4	2.6526
A491	491R1	0.885233
A491	491R2	0.895332
A491	491R3	0.895332
A491	491R4	0.713545
A507	507R1	1.73862
A507	507R2	1.49119
A507	507R3	1.81941
A507	507R4	1.56693
A631	631R1	2.18804
A631	631R2	0.713545
A631	631R3	1.70327
A631	631R4	0.900381
A334	334R1	0.471163
A334	334R2	1.13771
A334	334R3	0.955927
A334	334R4	0.991275
A633	633R1	4.49571
A633	633R2	3.63223
A633	633R3	3.06162
A633	633R4	3.35955
