# Supplementary material for: Characterization of Ugandan Endemic Aspergillus Species and Identification of Non-Aflatoxigenic Isolates for Potential Biocontrol of Aflatoxins
Source: Toxins (Basel). 2022 Apr 26;14(5):304. doi: 10.3390/toxins14050304 (PMC9143334; doi:10.3390/toxins14050304)
Supplement: Supplementary file 1 [file toxins-14-00304-s001.zip › Excel file S3.xlsx]

## Sheet: Sheet2
Sample code	Species	Concetration of B1 (ng/µL)
A486	Aspergillus tamarii	3.8195
A486	Aspergillus tamarii	2.7239
A486	Aspergillus tamarii	4.72176
A486	Aspergillus tamarii	4.21908
A650	Aspergillus flavus	10.6509
A650	Aspergillus flavus	15.3298
A650	Aspergillus flavus	12.9968
A650	Aspergillus flavus	18.0881
A494	Aspergillus flavus	35.5017
A494	Aspergillus flavus	47.5275
A494	Aspergillus flavus	29.0183
A494	Aspergillus flavus	41.8691
A550	Aspergillus flavus	18.5263
A550	Aspergillus flavus	52.2966
A550	Aspergillus flavus	26.26
A550	Aspergillus flavus	30.9002
A640	Aspergillus flavus	18.2743
A640	Aspergillus flavus	16.5957
A640	Aspergillus flavus	21.1021
A640	Aspergillus flavus	5.18719
A550S2	Aspergillus flavus	17.4081
A550S2	Aspergillus flavus	24.3848
A550S2	Aspergillus flavus	30.8275
A550S2	Aspergillus flavus	32.0368
A563	Aspergillus flavus	25.0388
A563	Aspergillus flavus	32.2508
A563	Aspergillus flavus	35.2522
A563	Aspergillus flavus	27.0119
A622	Aspergillus flavus	40.8784
A622	Aspergillus flavus	51.6802
A622	Aspergillus flavus	33.5768
A622	Aspergillus flavus	47.9471
A400	Aspergillus tamarii	3.43707
A400	Aspergillus tamarii	4.26097
A400	Aspergillus tamarii	5.70136
A400	Aspergillus tamarii	3.97418
A618	Aspergillus flavus	13.1128
A618	Aspergillus flavus	9.78731
A618	Aspergillus flavus	12.6101
A618	Aspergillus flavus	18.9904
A557	Aspergillus tamarii	7.50588
A557	Aspergillus tamarii	10.2127
A557	Aspergillus tamarii	8.7046
A557	Aspergillus tamarii	9.85176
A604	Aspergillus tamarii	3.20081
A604	Aspergillus tamarii	2.80124
A604	Aspergillus tamarii	1.73142
A604	Aspergillus tamarii	2.31144
A537	Aspergillus flavus	3.58749
A537	Aspergillus flavus	2.7239
A537	Aspergillus flavus	3.71639
A537	Aspergillus flavus	3.04614
ASPX1	Aspergillus flavus	6.88719
ASPX1	Aspergillus flavus	6.82274
ASPX1	Aspergillus flavus	8.43392
ASPX1	Aspergillus flavus	6.53917
A669S1	Aspergillus flavus	21.2202
A669S1	Aspergillus flavus	6.78407
A669S1	Aspergillus flavus	6.56495
A669S1	Aspergillus flavus	5.2889
A539	Aspergillus tamarii	5.10845
A539	Aspergillus tamarii	0.854936
A539	Aspergillus tamarii	2.31144
A539	Aspergillus tamarii	2.86569
A483	Aspergillus flavus	4.33508
A483	Aspergillus flavus	3.90973
A483	Aspergillus flavus	2.91724
A483	Aspergillus flavus	3.12348
A583	Aspergillus tamarii	3.61327
A583	Aspergillus tamarii	2.10521
A583	Aspergillus tamarii	2.13099
A583	Aspergillus tamarii	1.66697
A594	Aspergillus flavus	10.058
A594	Aspergillus flavus	9.32329
A594	Aspergillus flavus	11.9012
A594	Aspergillus flavus	11.0247
A612	Aspergillus tamarii	2.37589
A612	Aspergillus tamarii	2.74968
A612	Aspergillus tamarii	2.15677
A612	Aspergillus tamarii	2.46611
A432	Aspergillus tamarii	13.2288
A432	Aspergillus tamarii	7.08053
A432	Aspergillus tamarii	10.9345
A432	Aspergillus tamarii	7.18364
A673	Aspergillus tamarii	8.25347
A673	Aspergillus tamarii	6.43606
A673	Aspergillus tamarii	6.11382
A673	Aspergillus tamarii	7.51877
A485	Aspergillus flavus	19.5833
A485	Aspergillus flavus	19.261
A485	Aspergillus flavus	23.5145
A485	Aspergillus flavus	28.6188
A497	Aspergillus flavus	6.06226
A497	Aspergillus flavus	3.98707
A497	Aspergillus flavus	7.06764
A497	Aspergillus flavus	8.27925
A665	Aspergillus flavus	11.6047
A665	Aspergillus flavus	4.96666
A665	Aspergillus flavus	18.8357
A665	Aspergillus flavus	11.3985
A623	Aspergillus flavus	18.7455
A623	Aspergillus flavus	11.0763
A623	Aspergillus flavus	14.0022
A623	Aspergillus flavus	12.739
A691	Aspergillus flavus	9.6713
A691	Aspergillus flavus	7.59611
A691	Aspergillus flavus	8.62726
A691	Aspergillus flavus	9.92909
A369	Aspergillus flavus	14.1182
A369	Aspergillus flavus	14.1955
A369	Aspergillus flavus	7.51877
A369	Aspergillus flavus	15.7036
A348CTRL	Aspergillus flavus	107.713
A348CTRL	Aspergillus flavus	98.3548
A348CTRL	Aspergillus flavus	76.1334
A348CTRL	Aspergillus flavus	92.6834
A512	Aspergillus flavus	17.1773
A512	Aspergillus flavus	18.1311
A512	Aspergillus flavus	28.7455
A512	Aspergillus flavus	26.1096
A682	Aspergillus flavus	16.9259
A682	Aspergillus flavus	19.1687
A682	Aspergillus flavus	22.4748
A682	Aspergillus flavus	23.6091
ASPUN2	Aspergillus flavus	20.6445
ASPUN2	Aspergillus flavus	10.1525
ASPUN2	Aspergillus flavus	15.8561
ASPUN2	Aspergillus flavus	18.8916
A532	Aspergillus flavus	15.9012
A532	Aspergillus flavus	15.347
A532	Aspergillus flavus	16.159
A532	Aspergillus flavus	14.1418
A449	Aspergillus flavus	23.9378
A449	Aspergillus flavus	21.3535
A449	Aspergillus flavus	14.5929
A449	Aspergillus flavus	9.25028
A556	Aspergillus flavus	22.9195
A556	Aspergillus flavus	28.3717
A556	Aspergillus flavus	32.7864
A556	Aspergillus flavus	28.1462
A641	Aspergillus tamarii	7.25242
A641	Aspergillus tamarii	7.19442
A641	Aspergillus tamarii	5.60902
A641	Aspergillus tamarii	7.29109
A446	Aspergillus flavus	23.7187
A446	Aspergillus flavus	23.7831
A446	Aspergillus flavus	17.2482
A446	Aspergillus flavus	19.2783
A571	Aspergillus flavus	11.551
A571	Aspergillus flavus	7.92267
A571	Aspergillus flavus	9.9592
A571	Aspergillus flavus	9.32117
A643	Aspergillus flavus	5.19867
A643	Aspergillus flavus	3.61327
A643	Aspergillus flavus	4.52842
A643	Aspergillus flavus	2.81413
A534	Aspergillus flavus	9.87753
A534	Aspergillus flavus	12.623
A534	Aspergillus flavus	8.58859
A534	Aspergillus flavus	11.8625
A549	Aspergillus flavus	4.74754
A549	Aspergillus flavus	5.7787
A549	Aspergillus flavus	6.95163
A549	Aspergillus flavus	9.41352
A675	Aspergillus flavus	8.53703
A675	Aspergillus flavus	7.64766
A675	Aspergillus flavus	8.4597
A675	Aspergillus flavus	8.5757
A607	Aspergillus flavus	6.60362
A607	Aspergillus flavus	6.69385
A607	Aspergillus flavus	7.35121
A607	Aspergillus flavus	14.9302
A333	Aspergillus flavus	13.7959
A333	Aspergillus flavus	17.3534
A333	Aspergillus flavus	23.0376
A333	Aspergillus flavus	20.1375
A514	Aspergillus tamarii	5.62402
A514	Aspergillus tamarii	4.63154
A514	Aspergillus tamarii	10.2642
A514	Aspergillus tamarii	6.06226
A467	Aspergillus flavus	17.4565
A467	Aspergillus flavus	15.4844
A467	Aspergillus flavus	14.5951
A467	Aspergillus flavus	11.7852
A568	Aspergillus flavus	9.8002
A568	Aspergillus flavus	10.0838
A568	Aspergillus flavus	4.70887
A568	Aspergillus flavus	7.93123
A667	Aspergillus flavus	10.5865
A667	Aspergillus flavus	9.85176
A667	Aspergillus flavus	17.869
A667	Aspergillus flavus	11.6821
