# Supplementary material for: Characterization of Ugandan Endemic Aspergillus Species and Identification of Non-Aflatoxigenic Isolates for Potential Biocontrol of Aflatoxins
Source: Toxins (Basel). 2022 Apr 26;14(5):304. doi: 10.3390/toxins14050304 (PMC9143334; doi:10.3390/toxins14050304)
Supplement: Supplementary file 1 [file toxins-14-00304-s001.zip › Excel file S4.csv]

Sample	Replication_ID	species	Concetration of AFB1 from co-inoculation with toxigenic isolate	Mean level of AFB1 in toxigenic isolate A348 (CONTROL)	percent reduction in AFB1 level
A486	486R1	Aspergillus tamarii	3.819504204	93.72104	95.92460327
A486	486R2	Aspergillus tamarii	2.723902995	93.72104	97.09360567
A486	486R3	Aspergillus tamarii	4.721764024	93.72104	94.9618954
A486	486R4	Aspergillus tamarii	4.21907641	93.72104	95.49826121
A650	650R1	Aspergillus flavus	10.65089998	93.72104	88.63552946
A650	650R2	Aspergillus flavus	15.32976161	93.72104	83.64320156
A650	650R3	Aspergillus flavus	12.99677551	93.72104	86.13248902
A650	650R4	Aspergillus flavus	18.08809877	93.72104	80.7000661
A494	494R1	Aspergillus flavus	35.50171328	93.72104	62.11980439
A494	494R2	Aspergillus flavus	47.52754773	93.72104	49.2882839
A494	494R3	Aspergillus flavus	29.01833201	93.72104	69.03754801
A494	494R4	Aspergillus flavus	41.86908972	93.72104	55.32583749
A550	550R1	Aspergillus flavus	18.52633926	93.72104	80.23246513
A550	550R2	Aspergillus flavus	52.29663534	93.72104	44.19968521
A550	550R3	Aspergillus flavus	26.25999485	93.72104	71.98068347
A550	550R4	Aspergillus flavus	30.9001882	93.72104	67.02961448
A640	640R1	Aspergillus flavus	18.27431102	93.72104	80.50137832
A640	640R2	Aspergillus flavus	16.59573525	93.72104	82.29241241
A640	640R3	Aspergillus flavus	21.10210414	93.72104	77.48413362
A640	640R4	Aspergillus flavus	5.187190884	93.72104	94.46528668
A550S2	550-2-R1	Aspergillus flavus	17.40805524	93.72104	81.42567001
A550S2	550-2-R2	Aspergillus flavus	24.38483213	93.72104	73.9814751
A550S2	550-2-R3	Aspergillus flavus	30.82749184	93.72104	67.10718123
A550S2	550-2-R4	Aspergillus flavus	32.03677779	93.72104	65.81687763
A563	563R1	Aspergillus flavus	25.03877587	93.72104	73.28371957
A563	563R2	Aspergillus flavus	32.25075902	93.72104	65.58856046
A563	563R3	Aspergillus flavus	35.25217142	93.72104	62.38606462
A563	563R4	Aspergillus flavus	27.01191885	93.72104	71.17838337
A622	622R1	Aspergillus flavus	40.8784484	93.72104	56.38284808
A622	622R2	Aspergillus flavus	51.68022175	93.72104	44.85739622
A622	622R3	Aspergillus flavus	33.57680898	93.72104	64.1736701
A622	622R4	Aspergillus flavus	47.94713077	93.72104	48.84059036
A400	400R1	Aspergillus tamarii	3.437074935	93.72104	96.33265387
A400	400R2	Aspergillus tamarii	4.260967044	93.72104	95.45356406
A400	400R3	Aspergillus tamarii	5.701360399	93.72104	93.91666973
A400	400R4	Aspergillus tamarii	3.974177316	93.72104	95.75956763
A618	618R1	Aspergillus flavus	13.11278034	93.72104	86.0087123
A618	618R2	Aspergillus flavus	9.787308437	93.72104	89.55697841
A618	618R3	Aspergillus flavus	12.61009273	93.72104	86.54507811
A618	618R4	Aspergillus flavus	18.99035859	93.72104	79.73735824
A557	557R1	Aspergillus tamarii	7.505880037	93.72104	91.99125401
A557	557R2	Aspergillus tamarii	10.21265949	93.72104	89.10313043
A557	557R3	Aspergillus tamarii	8.704596654	93.72104	90.71222785
A557	557R4	Aspergillus tamarii	9.851755567	93.72104	89.48821357
A604	604R1	Aspergillus tamarii	3.200811757	93.72104	96.5847458
A604	604R2	Aspergillus tamarii	2.801239551	93.72104	97.01108785
A604	604R3	Aspergillus tamarii	1.731417194	93.72104	98.15258431
A604	604R4	Aspergillus tamarii	2.311441364	93.72104	97.53370069
A537	537R1	Aspergillus flavus	3.587494537	93.72104	96.17215671
A537	537R2	Aspergillus flavus	2.723902995	93.72104	97.09360567
A537	537R3	Aspergillus flavus	3.716388796	93.72104	96.03462702
A537	537R4	Aspergillus flavus	3.046138645	93.72104	96.74978143
ASPX1	X1-R1	Aspergillus flavus	6.887187589	93.72104	92.65139654
ASPX1	X1-R2	Aspergillus flavus	6.82274046	93.72104	92.72016139
ASPX1	X1-R3	Aspergillus flavus	8.433918708	93.72104	91.00104021
ASPX1	X1-R4	Aspergillus flavus	6.539173088	93.72104	93.02272671
A669S1	669-1-R1	Aspergillus flavus	21.22022929	93.72104	77.35809452
A669S1	669-1-R2	Aspergillus flavus	6.784072182	93.72104	92.76142029
A669S1	669-1-R3	Aspergillus flavus	6.56495194	93.72104	92.99522077
A669S1	669-1-R4	Aspergillus flavus	5.288898767	93.72104	94.35676475
A539	539R1	Aspergillus tamarii	5.108446803	93.72104	94.54930632
A539	539R2	Aspergillus tamarii	0.854936227	93.72104	99.08778624
A539	539R3	Aspergillus tamarii	2.311441364	93.72104	97.53370069
A539	539R4	Aspergillus tamarii	2.865686681	93.72104	96.942323
A483	483R1	Aspergillus flavus	4.335081244	93.72104	95.37448449
A483	483R2	Aspergillus flavus	3.909730186	93.72104	95.82833248
A483	483R3	Aspergillus flavus	2.917244385	93.72104	96.88731113
A483	483R4	Aspergillus flavus	3.123475201	93.72104	96.66726361
A583	583R1	Aspergillus tamarii	3.613273389	93.72104	96.14465078
A583	583R2	Aspergillus tamarii	2.105210548	93.72104	97.7537482
A583	583R3	Aspergillus tamarii	2.1309894	93.72104	97.72624226
A583	583R4	Aspergillus tamarii	1.666970064	93.72104	98.22134916
A594	594R1	Aspergillus flavus	10.05798638	93.72104	89.26816606
A594	594R2	Aspergillus flavus	9.323289101	93.72104	90.05208532
A594	594R3	Aspergillus flavus	11.9011743	93.72104	87.30149143
A594	594R4	Aspergillus flavus	11.02469333	93.72104	88.23669335
A612	612R1	Aspergillus tamarii	2.375888494	93.72104	97.46493584
A612	612R2	Aspergillus tamarii	2.749681847	93.72104	97.06609973
A612	612R3	Aspergillus tamarii	2.156768252	93.72104	97.69873632
A612	612R4	Aspergillus tamarii	2.466114476	93.72104	97.36866506
A432	432R1	Aspergillus tamarii	13.22878518	93.72104	85.88493557
A432	432R2	Aspergillus tamarii	7.080528979	93.72104	92.445102
A432	432R3	Aspergillus tamarii	10.93446735	93.72104	88.33296413
A432	432R4	Aspergillus tamarii	7.183644387	93.72104	92.33507824
A673	673R1	Aspergillus tamarii	8.253466744	93.72104	91.19358178
A673	673R2	Aspergillus tamarii	6.43605768	93.72104	93.13275047
A673	673R3	Aspergillus tamarii	6.11382203	93.72104	93.47657471
A673	673R4	Aspergillus tamarii	7.518769463	93.72104	91.97750104
A485	485R1	Aspergillus flavus	19.58327219	93.72104	79.10472164
A485	485R2	Aspergillus flavus	19.26103654	93.72104	79.44854588
A485	485R3	Aspergillus flavus	23.51454711	93.72104	74.91006597
A485	485R4	Aspergillus flavus	28.6187598	93.72104	69.46389007
A497	497R1	Aspergillus flavus	6.062264326	93.72104	93.53158658
A497	497R2	Aspergillus flavus	3.987066742	93.72104	95.74581466
A497	497R3	Aspergillus flavus	7.067639553	93.72104	92.45885497
A497	497R4	Aspergillus flavus	8.279245596	93.72104	91.16607584
A665	665R1	Aspergillus flavus	11.6047175	93.72104	87.61780973
A665	665R2	Aspergillus flavus	4.966663117	93.72104	94.70058899
A665	665R3	Aspergillus flavus	18.83568548	93.72104	79.90239387
A665	665R4	Aspergillus flavus	11.39848669	93.72104	87.83785723
A623	623R1	Aspergillus flavus	18.7454595	93.72104	79.99866465
A623	623R2	Aspergillus flavus	11.07625104	93.72104	88.18168147
A623	623R3	Aspergillus flavus	14.00215073	93.72104	85.05975741
A623	623R4	Aspergillus flavus	12.73898699	93.72104	86.40754841
A691	691R1	Aspergillus flavus	9.671303603	93.72104	89.68075514
A691	691R2	Aspergillus flavus	7.596106019	93.72104	91.89498322
A691	691R3	Aspergillus flavus	8.627260098	93.72104	90.79474566
A691	691R4	Aspergillus flavus	9.929092123	93.72104	89.40569575
A369	369R1	Aspergillus flavus	14.11815557	93.72104	84.93598068
A369	369R2	Aspergillus flavus	14.19549212	93.72104	84.85346287
A369	369R3	Aspergillus flavus	7.518769463	93.72104	91.97750104
A369	369R4	Aspergillus flavus	15.70355497	93.72104	83.24436544
A512	512R1	Aspergillus flavus	17.17727718	93.72104	81.67190934
A512	512R2	Aspergillus flavus	18.13109471	93.72104	80.65418959
A512	512R3	Aspergillus flavus	28.74553701	93.72104	69.32861926
A512	512R4	Aspergillus flavus	26.10964939	93.72104	72.14110152
A682	682R1	Aspergillus flavus	16.92593338	93.72104	81.94009224
A682	682R2	Aspergillus flavus	19.1686935	93.72104	79.54707556
A682	682R3	Aspergillus flavus	22.47483127	93.72104	76.01943889
A682	682R4	Aspergillus flavus	23.60910075	93.72104	74.80917759
ASPUN2	UN2-R1	Aspergillus flavus	20.64453278	93.72104	77.97236055
ASPUN2	UN2-R2	Aspergillus flavus	10.15254002	93.72104	89.16727768
ASPUN2	UN2-R3	Aspergillus flavus	15.85611102	93.72104	83.0815887
ASPUN2	UN2-R4	Aspergillus flavus	18.89157084	93.72104	79.8427644
A532	532R1	Aspergillus flavus	15.90122401	93.72104	83.03345331
A532	532R2	Aspergillus flavus	15.34697869	93.72104	83.624831
A532	532R3	Aspergillus flavus	16.15901253	93.72104	82.75839392
A532	532R4	Aspergillus flavus	14.14181736	93.72104	84.91073364
A449	449R1	Aspergillus flavus	23.93778112	93.72104	74.45847686
A449	449R2	Aspergillus flavus	21.3534512	93.72104	77.21594724
A449	449R3	Aspergillus flavus	14.59294727	93.72104	84.42937971
A449	449R4	Aspergillus flavus	9.250280202	93.72104	90.12998554
A556	556R1	Aspergillus flavus	22.91951646	93.72104	75.54496145
A556	556R2	Aspergillus flavus	28.37174366	93.72104	69.72745537
A556	556R3	Aspergillus flavus	32.78637206	93.72104	65.01706334
A556	556R4	Aspergillus flavus	28.1461787	93.72104	69.96813234
A641	641R1	Aspergillus tamarii	7.252419174	93.72104	92.2616958
A641	641R2	Aspergillus tamarii	7.194416757	93.72104	92.32358416
A641	641R3	Aspergillus tamarii	5.609017361	93.72104	94.0151994
A641	641R4	Aspergillus tamarii	7.291087452	93.72104	92.22043689
A446	446R1	Aspergillus flavus	23.71866087	93.72104	74.69227735
A446	446R2	Aspergillus flavus	23.783108	93.72104	74.6235125
A446	446R3	Aspergillus flavus	17.24816903	93.72104	81.596268
A446	446R4	Aspergillus flavus	19.27825362	93.72104	79.43017532
A571	571R1	Aspergillus flavus	11.55104274	93.72104	87.67508049
A571	571R2	Aspergillus flavus	7.922669326	93.72104	91.54654139
A571	571R3	Aspergillus flavus	9.959198632	93.72104	89.37357222
A571	571R4	Aspergillus flavus	9.321172045	93.72104	90.05434421
A643	643R1	Aspergillus flavus	5.198672785	93.72104	94.45303554
A643	643R2	Aspergillus flavus	3.613273389	93.72104	96.14465078
A643	643R3	Aspergillus flavus	4.528422634	93.72104	95.16818995
A643	643R4	Aspergillus flavus	2.814128977	93.72104	96.99733488
A534	534R1	Aspergillus flavus	9.877534419	93.72104	89.46070763
A534	534R2	Aspergillus flavus	12.62298215	93.72104	86.53132514
A534	534R3	Aspergillus flavus	8.58859182	93.72104	90.83600457
A534	534R4	Aspergillus flavus	11.86250602	93.72104	87.34275034
A549	549R1	Aspergillus flavus	4.747542876	93.72104	94.93438946
A549	549R2	Aspergillus flavus	5.778696955	93.72104	93.83415191
A549	549R3	Aspergillus flavus	6.951634719	93.72104	92.58263169
A549	549R4	Aspergillus flavus	9.413515083	93.72104	89.95581453
A675	675R1	Aspergillus flavus	8.537034116	93.72104	90.89101645
A675	675R2	Aspergillus flavus	7.647663723	93.72104	91.83997134
A675	675R3	Aspergillus flavus	8.45969756	93.72104	90.97353427
A675	675R4	Aspergillus flavus	8.575702394	93.72104	90.84975754
A607	607R1	Aspergillus flavus	6.603620218	93.72104	92.95396187
A607	607R2	Aspergillus flavus	6.6938462	93.72104	92.85769108
A607	607R3	Aspergillus flavus	7.351206925	93.72104	92.15628964
A607	607R4	Aspergillus flavus	14.93018941	93.72104	84.06954361
A333	333R1	Aspergillus flavus	13.79591992	93.72104	85.27980492
A333	333R2	Aspergillus flavus	17.35340149	93.72104	81.48398536
A333	333R3	Aspergillus flavus	23.03763835	93.72104	75.41892584
A333	333R4	Aspergillus flavus	20.1375175	93.72104	78.51334396
A514	514R1	Aspergillus tamarii	5.624023843	93.72104	93.99918754
A514	514R2	Aspergillus tamarii	4.631538042	93.72104	95.05816619
A514	514R3	Aspergillus tamarii	10.2642172	93.72104	89.04811854
A514	514R4	Aspergillus tamarii	6.062264326	93.72104	93.53158658
A467	467R1	Aspergillus flavus	17.4565169	93.72104	81.3739616
A467	467R2	Aspergillus flavus	15.48443472	93.72104	83.47816593
A467	467R3	Aspergillus flavus	14.59506433	93.72104	84.42712082
A467	467R4	Aspergillus flavus	11.78516946	93.72104	87.42526816
A568	568R1	Aspergillus flavus	9.800197863	93.72104	89.54322545
A568	568R2	Aspergillus flavus	10.08376523	93.72104	89.24066012
A568	568R3	Aspergillus flavus	4.708874598	93.72104	94.97564837
A568	568R4	Aspergillus flavus	7.931231095	93.72104	91.53740601
A667	667R1	Aspergillus flavus	10.58645285	93.72104	88.70429431
A667	667R2	Aspergillus flavus	9.851755567	93.72104	89.48821357
A667	667R3	Aspergillus flavus	17.86897853	93.72104	80.93386658
A667	667R4	Aspergillus flavus	11.68205406	93.72104	87.5352919
